# Supplementary material for: Identification of genes and pathways associated with aluminum stress and tolerance using transcriptome profiling of wheat near-isogenic lines
Source: BMC Genomics. 2008 Aug 27;9:400. doi: 10.1186/1471-2164-9-400 (PMC2551624; doi:10.1186/1471-2164-9-400)
Supplement: Additional file 1 — Microarray data of candidate stress-associated genes. The differential expression between Al-treated and control (non-treated) samples was analyzed to identify genes that are significantly over-expressed two-fold or more. A first round of selection retained 70 genes for which there is at least two wheat lines with p values > 0.001 AND p values > 0.01 in the other two lines. A second round of selection for which there was at least three lines with p values > 0.001 retained an additional 13 genes (in yellow) for a total of 83 candidate genes. A = Atlas66; B = Bounty; C-T = Century-T; C-S = Century-S. Numbers associated with the line's abbreviation (0, 5 or 50) represents the Al concentration in μM while the following letter indicates the biological replicate sample number (S1 to S3). [file 1471-2164-9-400-S1.xls]

## Sheet: Feuil1
Additional file 1: Title: Microarray data of candidate stress-associated genes. The differential expression between Al-treated and control (non-treated) samples was analyzed to identify genes that are significantly over-expressed two-fold or more. A first round of selection retained 70 genes for which there is at least two wheat lines with p values >0.001 AND p values >0.01 in the other two lines…
ANOVA A0 vs 108 5	ANOVA A0 vs 106 50	ANOVA B0 vs B5	ANOVA A0 vs A50	ANOVA A0 vs B0	Probeset IDs	Public ID	Annotation	A 0 S1	A 0 S2	A 0 S3	A 50 S1	A 50 S2	A 50 S3	B 0 S1	B 0 S2	B 0 S3	B 5 S1	B 5 S2	B 5 S3	C-T 50 S1	C-T 50 S2	C-T 50 S3	C-S 5 S1	C-S 5 S2	C-S 5 S3		A 0 mean	A 50 mean	B 0 mean	B 5 mean	C-T 50 mean	C-S 5 mean	A 50 - A 0	B 5 - B 0	C-T 50 -A 0	C-S 5 - A 0	A 50 - B 5	C-T 50 -C-S 5	Mean 0 (A 0 and B 0)	C-T 50 - Mean 0	C-S 5 - Mean 0	Mean stress diferential expression
P<0.01	P<0.001	P<0.001	P<0.01	ns	Ta.25382.1.S1_at	CD452690	Transcribed locus, moderately similar to NP_922471.1 putative glutathione S-transferase [Oryza sativa (japonica cultivar-group)] Richards et al 1998	3.37298	3.69713	3.74421	5.93196	6.45996	6.38924	3.99455	4.40909	4.08226	7.49056	7.24346	6.96169	9.54581	10.7569	9.61276	7.69602	5.49681	5.20958		3.60478	6.26039	4.16196	7.2319	9.9718	6.13414	2.65561	3.06994	6.36703	2.52936	-0.971518	3.83767	3.88337	6.08843	2.25077	3.51619
P<0.05	P<0.001	P<0.001	P<0.001	ns	Ta.192.1.S1_at	U32431.1	MRNA, clone WCI-5, benzothiadiazole-induced protein	4.40442	4.0381	4.18191	7.47116	7.29441	7.90533	4.62325	4.19987	5.07713	8.74573	8.57685	8.50201	7.52208	8.06982	7.90685	7.12973	5.21791	5.48463		4.20814	7.55697	4.63342	8.6082	7.83292	5.94409	3.34882	3.97478	3.62478	1.73595	-1.05123	1.88883	4.42078	3.41214	1.52331	3.06476
P<0.001	P<0.001	P<0.001	P<0.001	ns	Ta.12921.1.S1_x_at	CA601406	Transcribed locus, moderately similar to XP_467711.1 unknown protein [Oryza sativa (japonica cultivar-group)]	4.42051	5.1464	5.33721	8.38594	8.4541	8.44632	5.14772	4.96604	5.52228	7.57426	7.65442	7.78852	8.83022	9.66697	9.07895	7.85916	6.54202	6.56162		4.96804	8.42879	5.21201	7.6724	9.19205	6.9876	3.46075	2.46039	4.22401	2.01956	0.756387	2.20445	5.09002	4.10202	1.89758	2.98018
P<0.01	P<0.001	P<0.001	P<0.001	ns	Ta.5024.1.S1_x_at	L28009.1	(wali6) Richards et al 1994	8.51434	8.5529	8.27119	11.0233	11.084	11.0805	7.83284	8.17146	8.64499	11.38	11.4492	11.4547	11.854	12.2939	11.9781	11.1668	9.87655	9.66291		8.44614	11.0626	8.21643	11.428	12.042	10.2354	2.61645	3.21155	3.59589	1.78928	-0.36539	1.80661	8.33129	3.71075	1.90414	2.86072
P<0.001	P<0.001	P<0.001	P<0.01	ns	Ta.5557.1.S1_x_at	CD869243	Transcribed locus, moderately similar to XP_480451.1 putative germin A [Oryza sativa (japonica cultivar-group)] Oxalate oxidase homolog Hamel et al 1998	7.71672	8.86105	8.61663	9.91285	10.293	10.4918	7.60806	7.85531	8.62997	10.7526	10.9688	10.818	12.184	12.5619	12.2599	11.4157	10.2263	10.3473		8.39813	10.2325	8.03111	10.8464	12.3353	10.6631	1.83441	2.81533	3.93712	2.26498	-0.613908	1.67214	8.21462	4.12063	2.44849	2.80471
P<0.05	P<0.001	P<0.001	P<0.001	ns	Ta.12671.1.S1_a_at	CK194385	Transcribed locus, moderately similar to NP_909983.1 hypothetical protein [Oryza sativa (japonica cultivar-group)]	5.6487	6.03998	6.1719	9.26557	8.54369	9.27894	5.40713	5.6967	6.43382	9.32659	9.17156	9.38165	8.41333	8.66224	8.56241	8.2218	6.78069	7.10778		5.95353	9.0294	5.84588	9.29327	8.54599	7.37009	3.07587	3.44739	2.59246	1.41656	-0.263872	1.1759	5.89971	2.64629	1.47038	2.65998
ns	P<0.001	P<0.001	P<0.001	ns	Ta.8907.1.S1_at	CD871652	Transcribed locus, weakly similar to XP_481678.1 hypothetical protein [Oryza sativa (japonica cultivar-group)]	4.45594	4.0744	4.50844	7.34457	7.65372	7.6577	3.61357	4.0005	5.16784	6.8819	7.1564	7.11046	7.26987	7.86706	7.80797	6.45295	4.69828	5.0354		4.34626	7.552	4.26064	7.04958	7.6483	5.39555	3.20573	2.78895	3.30204	1.04928	0.502411	2.25275	4.30345	3.34485	1.0921	2.60791
P<0.01	P<0.001	P<0.001	P<0.01	ns	Ta.14071.2.S1_a_at	CA642218	Transcribed locus, moderately similar to XP_467979.1 putative nodulin MtN21 [Oryza sativa (japonica cultivar-group)]	4.30246	5.03881	4.8554	6.39238	6.31895	7.20466	4.11657	4.17357	5.82822	7.15591	7.42056	7.0568	8.33441	8.21859	8.31428	7.45898	6.78598	6.87021		4.73222	6.63866	4.70612	7.21109	8.28909	7.03839	1.90644	2.50497	3.55687	2.30617	-0.572429	1.2507	4.71917	3.56992	2.31922	2.57514
P<0.05	P<0.001	P<0.001	P<0.001	ns	Ta.13875.1.S1_at	AL830660	Transcribed locus, weakly similar to NP_915622.1 P0423B08.25 [Oryza sativa (japonica cultivar-group)]	5.08126	5.8609	5.79208	8.47748	8.36694	8.6847	6.10973	5.25012	6.44247	8.371	8.05475	8.79094	8.84827	9.35858	9.13233	8.12693	7.00352	6.63124		5.57808	8.50971	5.9341	8.40556	9.11306	7.2539	2.93163	2.47146	3.53498	1.67581	0.104145	1.85916	5.75609	3.35697	1.4978	2.56446
ns	P<0.001	P<0.001	P<0.001	ns	Ta.231.1.S1_x_at	AF079526.1	Secretory protein (WAS-2)	6.56913	5.92541	6.17439	8.95108	8.57246	8.91147	5.42975	5.54565	6.17501	9.10909	8.92643	8.66993	8.58012	9.42163	8.99692	8.03413	6.70931	7.23199		6.22297	8.81167	5.7168	8.90182	8.99956	7.32514	2.5887	3.18501	2.77658	1.10217	-0.0901492	1.67441	5.96989	3.02967	1.35525	2.53966
P<0.01	P<0.001	P<0.001	P<0.01	ns	Ta.2784.1.A1_at	AB029934.1	Chi 1 mRNA for chitinase 1	5.83499	6.92913	6.8576	8.39482	8.04585	8.80491	5.44293	5.98208	6.59953	8.80917	9.10864	8.72447	9.32497	9.15167	9.36128	9.20355	8.31443	8.05588		6.54058	8.41519	6.00818	8.88076	9.27931	8.52462	1.87462	2.87258	2.73873	1.98405	-0.465567	0.754686	6.27438	3.00493	2.25024	2.50059
P<0.001	P<0.001	P<0.001	P<0.001	ns	Ta.25140.1.S1_at	CD866293	Transcribed locus, moderately similar to XP_477866.1 integral membrane protein-like [Oryza sativa (japonica cultivar-group)]	6.82952	6.84623	6.75572	8.7327	9.56518	9.06983	6.85553	6.3874	7.48238	9.09154	9.43539	9.01624	10.2243	10.4071	10.4297	9.29674	8.40507	8.34472		6.81049	9.12257	6.90844	9.18106	10.3537	8.68218	2.31208	2.27262	3.54317	1.87169	-0.058486	1.67148	6.85947	3.4942	1.82271	2.4754
P<0.01	P<0.001	P<0.001	P<0.01	ns	Ta.29814.1.S1_at	CK213308	Transcribed locus, weakly similar to NP_908705.1 putative peroxidase [Oryza sativa (japonica cultivar-group)] Hamel et al 1998	7.74934	8.09869	8.22994	9.51327	9.68306	10.1985	7.43604	7.40177	8.45016	10.7069	10.6091	10.5153	11.1529	11.275	11.2459	10.6376	9.2565	9.34741		8.02599	9.79828	7.76266	10.6104	11.2246	9.74716	1.77229	2.84777	3.19861	1.72117	-0.812146	1.47744	7.89432	3.33028	1.85284	2.45079
P<0.001	P<0.001	P<0.001	P<0.001	ns	Ta.11671.1.S1_at	BQ170572	Transcribed locus, weakly similar to XP_483635.1 putative heat shock factor RHSF2 [Oryza sativa (japonica cultivar-group)]	4.74733	5.22293	5.13996	6.91556	7.1443	7.09782	4.41121	4.99722	5.13425	7.21687	7.10013	7.50432	8.06964	8.49729	8.14148	7.84254	6.22063	6.8776		5.03674	7.05256	4.84756	7.27377	8.23614	6.98026	2.01582	2.42621	3.1994	1.94352	-0.221213	1.25588	4.94215	3.29399	2.03811	2.44353
P<0.01	P<0.001	P<0.001	P<0.001	ns	Ta.21267.1.S1_s_at	CA694095	wali3 Snowden and Gardner 1993	10.1715	10.2491	10.1654	11.8592	12.3278	12.1813	9.59193	9.56645	9.71555	12.4669	12.4997	12.4342	12.9416	13.2895	13.1435	12.4632	11.4202	11.0831		10.1953	12.1227	9.62464	12.4669	13.1249	11.6555	1.9274	2.8423	2.92953	1.46018	-0.344202	1.46936	9.91	3.21488	1.74553	2.43253
P<0.05	P<0.001	P<0.001	P<0.001	ns	TaAffx.7032.1.S1_at	CA670339	---	3.33115	3.46048	3.28215	5.82313	5.63543	5.98588	2.97857	2.90938	3.99578	5.64026	5.34394	6.05871	6.91327	6.91274	6.92601	5.28538	4.47361	4.03376		3.35792	5.81481	3.29458	5.68097	6.91734	4.59758	2.45689	2.38639	3.55942	1.23966	0.13384	2.31976	3.32625	3.59109	1.27133	2.42642
ns	P<0.001	P<0.001	P<0.001	ns	Ta.14129.1.S1_at	BQ789170	Rhodopsin-like receptor G-protein coupled receptor protein signaling pathway Transcribed locus, weakly similar to NP_181673.1 proline-rich family protein [Arabidopsis thaliana] (Ezaki et al 2000)	5.1678	5.43332	5.4524	8.01918	8.1714	8.32416	4.56718	5.24181	5.76469	8.05582	7.7862	7.89137	8.22063	8.54021	8.26745	7.17709	5.74268	5.99597		5.35118	8.17158	5.19123	7.91113	8.34277	6.30524	2.8204	2.7199	2.99159	0.954069	0.260448	2.03752	5.2712	3.07157	1.03404	2.41148
P<0.001	P<0.001	P<0.001	P<0.001	ns	TaAffx.27822.1.S1_at	CA669899	wali5 Snowden and Gardner 1993	8.62715	8.2943	8.48229	10.3071	10.4483	10.6706	8.04336	7.81419	8.69255	10.9439	11.0711	10.9041	11.2804	11.5321	11.2026	10.6485	9.84259	9.95466		8.46791	10.4753	8.18337	10.973	11.3384	10.1486	2.0074	2.78965	2.87046	1.68068	-0.497702	1.18978	8.32564	3.01274	1.82296	2.40819
P<0.001	P<0.001	P<0.001	P<0.01	ns	Ta.22673.1.S1_s_at	M21962.1	Germin protein precursor oxalate oxidase homolog Hamel et al 1998	7.98387	8.92798	8.95366	9.60196	10.2682	10.2306	8.05969	7.28644	8.15963	10.0957	10.0852	10.4126	11.1795	12.0313	11.3018	10.8546	10.626	10.7725		8.62184	10.0336	7.83525	10.1979	11.5042	10.751	1.41175	2.36262	2.88233	2.12919	-0.164285	0.753135	8.22855	3.27562	2.52248	2.39312
P<0.01	P<0.001	P<0.001	P<0.01	ns	TaAffx.118543.1.A1_at	BJ320269	Putative phragmoplastin (Oryza sativa)	3.88071	4.48852	3.89121	6.14721	5.88571	6.36612	3.82947	4.54047	5.0785	6.83686	6.64003	6.69598	7.88393	7.91058	7.61967	6.95017	5.56287	5.47856		4.08681	6.13301	4.48281	6.72429	7.80473	5.9972	2.0462	2.24148	3.71791	1.91039	-0.591277	1.80753	4.28481	3.51991	1.71239	2.38
P<0.01	P<0.001	P<0.001	P<0.001	ns	Ta.962.1.A1_at	BQ160711	Transcribed locus, weakly similar to NP_567738.1 peroxidase, putative [Arabidopsis thaliana] Hamel et al 1998	9.41996	9.69789	9.92255	11.6103	11.7504	11.9701	9.22718	9.22485	10.1348	12.1217	12.0395	12.0371	12.6911	12.7235	12.709	12.0727	10.9661	10.9693		9.68013	11.7769	9.52895	12.0661	12.7079	11.3361	2.0968	2.53716	3.02773	1.65592	-0.289182	1.37181	9.60454	3.10332	1.73151	2.3672
P<0.05	P<0.001	P<0.001	P<0.001	ns	Ta.2793.1.S1_at	AB055077.1	Tamdr1 mRNA for multidrug resistance protein 1 homolog Sasaki et al 2002	3.57912	3.80342	3.75961	6.05253	6.38349	6.5977	3.76945	3.61898	3.26385	5.75524	5.63453	5.52104	7.12772	7.38113	6.64205	5.68946	4.41604	4.75481		3.71405	6.34458	3.55076	5.63693	7.0503	4.95344	2.63052	2.08618	3.33625	1.23939	0.707641	2.09686	3.63241	3.4179	1.32103	2.36391
ns	P<0.001	P<0.001	P<0.001	ns	Ta.231.1.S1_at	AF079526.1	Secretory protein (WAS-2)	5.79165	5.0374	5.4043	7.79171	7.69791	7.98224	4.84019	4.69735	5.24015	8.23864	7.94988	7.85712	7.66583	8.43383	7.87988	7.00196	5.68896	6.06843		5.41112	7.82396	4.92589	8.01521	7.99318	6.25312	2.41284	3.08932	2.58206	0.842001	-0.191257	1.74006	5.1685	2.82467	1.08461	2.35286
P<0.01	P<0.001	P<0.001	P<0.001	ns	Ta.28233.1.S1_at	CA599187	Transcribed locus, weakly similar to NP_910582.1 Similar to Prunus armeniaca ethylene-forming-enzyme-like dioxygenase. (U97530) [Oryza sativa (japonica cultivar-group)]	6.16968	6.86062	7.18081	8.71307	9.01788	9.02533	6.1924	6.47449	7.43153	9.35703	9.20163	9.07142	9.45452	9.68811	9.51515	9.12176	8.10678	8.49752		6.73704	8.91876	6.69947	9.21002	9.55259	8.57536	2.18173	2.51055	2.81556	1.83832	-0.291262	0.977237	6.71825	2.83434	1.8571	2.34593
P<0.01	P<0.001	P<0.001	P<0.001	ns	Ta.18203.1.S1_at	AF031195.1	Blue copper-binding protein homolog (S85) Richards et al 1998	6.10457	6.53475	6.76016	9.12517	9.27429	9.05689	5.87306	6.28373	6.52997	8.8557	8.72289	8.82198	8.82163	9.30907	9.24011	8.08604	7.5185	7.28409		6.46649	9.15212	6.22892	8.80019	9.1236	7.62954	2.68563	2.57127	2.65711	1.16305	0.351927	1.49406	6.34771	2.7759	1.28184	2.32866
P<0.001	P<0.001	P<0.01	P<0.01	ns	Ta.975.2.S1_at	CK217120	Transcribed locus, moderately similar to XP_475934.1 unknown protein [Oryza sativa (japonica cultivar-group)]	5.29253	6.47035	6.51389	8.0068	7.74655	8.65088	5.81689	6.58687	7.11444	8.47543	8.34922	8.20124	9.45844	9.56624	9.39708	9.02264	8.28548	8.31632		6.09226	8.13474	6.50607	8.34196	9.47392	8.54148	2.04248	1.8359	3.38167	2.44922	-0.207222	0.932447	6.29916	3.17476	2.24231	2.32386
P<0.01	P<0.001	P<0.01	P<0.001	ns	Ta.30765.1.S1_at	CN011347	Transcribed locus, weakly similar to XP_479604.1 unknown protein [Oryza sativa (japonica cultivar-group)]	5.27318	4.60263	5.18417	7.53679	7.69129	7.56249	6.19997	5.45824	6.39827	8.17101	7.60658	7.91838	8.61032	9.34056	8.83076	7.73916	6.26209	6.69332		5.01999	7.59686	6.01882	7.89866	8.92721	6.89819	2.57687	1.87983	3.90722	1.8782	-0.301796	2.02902	5.51941	3.4078	1.37878	2.31082
P<0.001	P<0.001	P<0.01	P<0.01	ns	Ta.8574.2.A1_at	BQ162077	Transcribed locus, weakly similar to NP_914962.1 putative dermal glycoprotein precursor [Oryza sativa (japonica cultivar-group)]	6.41671	6.63804	7.28504	7.96326	8.70393	9.16187	6.89736	6.68894	7.19754	8.69171	8.84021	8.28775	10.0035	10.7223	10.3244	9.26665	8.36092	9.10372		6.77993	8.60969	6.92795	8.60656	10.3501	8.91043	1.82976	1.67861	3.57015	2.1305	0.00312775	1.43965	6.85394	3.49614	2.05649	2.26525
P<0.01	P<0.001	P<0.001	P<0.01	ns	Ta.24553.1.A1_at	CA662341	Oxalate oxidase precursor (OXO1 gene) Hamel et al 1998	5.37462	6.18077	6.36902	7.39916	8.20212	7.57646	5.50674	4.68411	5.55216	8.37533	8.00816	8.09345	7.54004	8.23672	8.23791	7.74587	7.22055	7.57454		5.9748	7.72591	5.24767	8.15898	8.00489	7.51366	1.75111	2.91131	2.03008	1.53885	-0.433068	0.491234	5.61124	2.39365	1.90242	2.23962
P<0.001	P<0.001	P<0.001	P<0.001	ns	Ta.11025.1.A1_at	BQ168402	Transcribed locus, moderately similar to NP_199251.1 FAD-binding domain-containing protein [Arabidopsis thaliana]	6.76234	6.78879	7.09868	8.77234	8.85984	8.73771	7.42616	6.31453	7.49541	9.40417	9.18924	8.74751	9.9619	10.2998	9.85704	9.31318	8.35865	8.99861		6.88327	8.78996	7.0787	9.11364	10.0396	8.89015	1.90669	2.03494	3.15632	2.00688	-0.323681	1.14944	6.98099	3.0586	1.90916	2.22735
P<0.01	P<0.001	P<0.001	P<0.001	ns	Ta.5824.1.S1_s_at	CA693256	Transcribed locus, moderately similar to XP_467711.1 unknown protein [Oryza sativa (japonica cultivar-group)]	4.37214	3.97151	4.26192	6.31568	6.7383	6.62352	4.4314	4.18136	4.60957	6.34233	6.10655	6.35735	7.49042	7.85246	7.42103	6.48003	5.26584	5.29064		4.20185	6.55917	4.40744	6.26874	7.58797	5.67884	2.35731	1.8613	3.38611	1.47698	0.290425	1.90913	4.30465	3.28332	1.37419	2.21903
P<0.001	P<0.001	P<0.001	P<0.01	ns	Ta.653.1.S1_at	CK196945	Transcribed locus, weakly similar to XP_463978.1 putative xyloglucan endo-1,4-beta-D-glucanase [Oryza sativa (japonica cultivar-group)]	5.25292	5.635	5.28851	6.65552	6.6104	7.06551	5.48207	5.20069	6.08389	7.90412	7.83343	7.89927	8.36408	8.68866	8.48699	8.2942	7.18664	7.18011		5.39214	6.77715	5.58888	7.87894	8.51324	7.55365	1.385	2.29006	3.1211	2.16151	-1.1018	0.959593	5.49051	3.02273	2.06314	2.19023
P<0.001	P<0.001	P<0.001	P<0.001	ns	TaAffx.42638.1.S1_at	BQ802968	---	4.50649	4.03962	4.76269	6.03545	6.11179	6.30761	4.17058	3.98756	3.8724	5.85807	5.57942	5.46928	7.23505	7.41842	7.46757	6.99052	5.93411	6.12856		4.43627	6.15162	4.01018	5.63559	7.37368	6.35106	1.71535	1.62541	2.93741	1.9148	0.516026	1.02262	4.22322	3.15046	2.12784	2.15476
P<0.05	P<0.001	P<0.001	P<0.001	ns	Ta.4479.1.S1_at	CN011595	Transcribed locus, weakly similar to NP_173166.1 leucine-rich repeat family protein / protein kinase family protein [Arabidopsis thaliana]	3.44934	3.70996	3.60803	5.46994	5.51909	5.71942	3.28625	3.24872	3.83025	6.07744	5.73362	5.84797	6.72994	6.72881	6.19081	5.59949	4.41459	4.06795		3.58911	5.56949	3.45507	5.88634	6.54985	4.69401	1.98038	2.43127	2.96074	1.1049	-0.316859	1.85584	3.52209	3.02776	1.17192	2.15283
P<0.01	P<0.001	P<0.001	P<0.001	ns	Ta.21350.1.S1_x_at	L11882.1	Protein of unknown function (wali5) Snowden and Gardner 1993	9.99017	9.76577	9.91348	11.5672	11.7485	11.9029	9.67751	9.20694	10.2257	12.2088	12.3572	12.0472	12.2786	12.4872	12.2902	12.0353	11.0194	11.1554		9.88981	11.7396	9.70337	12.2044	12.352	11.4034	1.84975	2.50105	2.46218	1.51356	-0.464864	0.948619	9.79659	2.5554	1.60678	2.12824
P<0.05	P<0.001	P<0.001	P<0.001	ns	Ta.27945.1.S1_x_at	CK216098	Transcribed locus, weakly similar to NP_912553.1 nt 140-217 domain in glucosyltransferases Putative FH protein interacting protein FIP1 [Oryza sativa (japonica cultivar-group)]	6.60598	6.34525	6.39521	8.56812	8.56897	8.47126	6.10943	6.14646	6.52372	9.03943	8.76053	8.78875	9.22236	9.21059	8.63797	8.25186	6.85332	7.217		6.44881	8.53612	6.25987	8.8629	9.02364	7.44073	2.0873	2.60304	2.57483	0.991916	-0.326789	1.58291	6.35434	2.6693	1.08639	2.11151
P<0.01	P<0.001	P<0.001	P<0.001	ns	Ta.4479.2.S1_a_at	CA735391	Transcribed locus putative disease resistance protein	3.37746	3.55458	3.78796	5.27305	5.5748	5.73064	3.14722	3.39015	3.81192	5.78318	5.98954	5.84304	6.54822	6.45246	6.28736	5.25608	4.21233	4.49743		3.57333	5.52617	3.44976	5.87192	6.42935	4.65528	1.95283	2.42215	2.85601	1.08195	-0.345752	1.77407	3.51155	2.9178	1.14373	2.10913
P<0.05	P<0.001	P<0.001	P<0.001	ns	Ta.15199.1.S1_at	CA653051	Transcribed locus, weakly similar to NP_911238.1 hypothetical protein [Oryza sativa (japonica cultivar-group)]	4.49898	4.30726	3.90669	6.51982	7.10058	6.98205	4.18763	3.91509	4.30003	5.81918	5.59137	6.20406	7.01098	7.46144	7.01636	5.65848	4.90561	5.04825		4.23764	6.86748	4.13425	5.87154	7.16293	5.20411	2.62984	1.73728	2.92528	0.966468	0.995947	1.95881	4.18595	2.97698	1.01816	2.09057
P<0.01	P<0.001	P<0.001	P<0.001	ns	Ta.30711.1.S1_x_at	AY549888.1	Putative proteinase inhibitor-related protein (wrsi5-1) Homolog of Wali5 (Snowden and Gardner 1993)	9.65356	9.79503	9.48148	11.1069	11.4091	11.3308	9.06705	8.98253	9.45236	11.8135	11.8447	11.7168	12.0376	12.309	12.1253	11.43	10.4459	10.3632		9.64336	11.2823	9.16731	11.7917	12.1573	10.7464	1.63892	2.62435	2.51391	1.10302	-0.509392	1.41089	9.40534	2.75193	1.34104	2.08906
P<0.001	P<0.001	P<0.001	P<0.01	ns	Ta.30908.1.S1_at	CN013064	Transcribed locus, moderately similar to XP_463927.1 putative EF-hand Ca2+-binding protein CCD1 [Oryza sativa (japonica cultivar-group)]	4.74693	5.27106	5.55828	6.30886	6.70276	6.93042	4.95758	5.17806	5.84639	7.48819	7.41099	7.65982	7.85306	8.05771	7.71411	7.09811	6.68788	6.57798		5.19209	6.64735	5.32734	7.51967	7.87496	6.78799	1.45526	2.19232	2.68287	1.5959	-0.87232	1.08697	5.25972	2.61524	1.52828	1.94778
P<0.001	P<0.001	P<0.001	P<0.01	ns	Ta.19062.1.S1_at	CA646724	Transcribed locus	5.19818	5.48212	5.79917	6.85957	6.87436	7.37526	5.226	5.59592	6.0048	7.65961	7.70174	7.91913	8.17814	7.93464	7.87153	7.6743	6.71387	6.79915		5.49316	7.0364	5.60891	7.76016	7.99477	7.06244	1.54324	2.15125	2.50161	1.56928	-0.723759	0.932333	5.55103	2.44374	1.51141	1.91241
P<0.01	P<0.001	P<0.01	P<0.001	ns	TaAffx.15836.1.S1_at	BQ803322	---	3.95473	4.21268	4.12811	5.56794	6.47253	6.14857	4.08894	4.10213	4.02026	5.25194	5.27537	5.5976	7.15315	7.4456	7.06516	5.88309	5.0074	4.97189		4.09851	6.06301	4.07044	5.37497	7.2213	5.28746	1.96451	1.30452	3.1228	1.18895	0.688045	1.93384	4.08448	3.13683	1.20298	1.90221
P<0.001	P<0.001	P<0.001	P<0.01	ns	TaAffx.110751.1.S1_s_at	CA685090	Transcribed locus moderately similar to XP_463927.1 putative EF-hand Ca2+-binding protein CCD1 [Oryza sativa (japonica cultivar-group)]	7.5532	7.8582	8.4025	9.13029	9.07603	9.73474	7.75624	7.84487	8.2652	10.0823	10.0088	10.2804	10.5053	10.5361	10.3345	9.88362	9.24155	9.27074		7.93797	9.31369	7.95544	10.1238	10.4586	9.4653	1.37572	2.1684	2.52067	1.52733	-0.810156	0.99334	7.9467	2.51194	1.5186	1.89366
P<0.001	P<0.001	P<0.01	P<0.001	ns	Ta.6797.1.A1_at	BJ311153	Transcribed locus, weakly similar to XP_466676.1 S-adenosylmethionine decarboxylase 2 [Oryza sativa (japonica cultivar-group)]	4.05883	4.3124	4.11608	5.32452	5.85074	6.07055	3.68514	4.24878	4.90702	5.54905	5.51202	5.28945	7.23265	7.16324	7.27839	6.22718	5.96572	5.85214		4.16244	5.7486	4.28031	5.45017	7.22476	6.01501	1.58617	1.16986	3.06232	1.85257	0.298431	1.20975	4.22137	3.00338	1.79364	1.88826
P<0.001	P<0.001	P<0.001	P<0.001	ns	Ta.105.1.S1_at	L11881.1	Protein of unknown function (wali3) Snowden and Gardner 1993	9.0282	9.36663	9.31295	10.3182	10.9992	10.6794	8.88917	9.07506	9.39725	11.0898	11.2967	11.1879	11.4197	11.8168	11.6929	11.0792	10.3144	10.3312		9.23593	10.6656	9.12049	11.1915	11.6432	10.5749	1.42965	2.071	2.40724	1.339	-0.525912	1.06824	9.17821	2.46496	1.39672	1.84058
P<0.001	P<0.001	P<0.001	P<0.001	ns	Ta.4199.1.S1_a_at	CK199568	Transcribed locus, moderately similar to NP_187685.1 glycosyl hydrolase family protein 51 [Arabidopsis thaliana]	6.63627	7.07223	6.62343	7.94677	8.15777	8.20723	6.76008	6.93595	7.64233	9.03186	8.97693	8.87592	9.49637	9.62406	9.46331	8.94934	8.2214	8.28335		6.77731	8.10392	7.11279	8.96157	9.52791	8.48469	1.32661	1.84878	2.7506	1.70738	-0.857647	1.04322	6.94505	2.58286	1.53964	1.82447
P<0.01	P<0.001	P<0.001	P<0.001	ns	Ta.4343.1.S1_x_at	CK212675	Transcribed locus, weakly similar to NP_196028.2 expressed protein [Arabidopsis thaliana]	8.47578	8.03175	8.14008	9.84094	10.2281	10.1765	8.42807	8.27691	8.52547	10.3134	10.3316	10.1699	10.7885	10.9116	10.5271	9.88321	8.99615	9.08549		8.21587	10.0819	8.41015	10.2716	10.7424	9.32162	1.866	1.86145	2.52651	1.10575	-0.189726	1.42076	8.31301	2.42937	1.00861	1.79136
ns	P<0.001	P<0.001	P<0.001	ns	Ta.30942.1.S1_a_at	BE515762	Transcribed locus	7.2305	7.24968	7.80485	9.03585	9.39765	9.16713	7.16872	6.76125	7.01273	8.58518	8.48222	8.83717	9.35202	10.0408	9.92306	8.95416	7.96857	8.01877		7.42834	9.20021	6.9809	8.63486	9.77196	8.31383	1.77186	1.65396	2.34362	0.885489	0.565351	1.45813	7.20462	2.56734	1.10921	1.77559
P<0.001	P<0.001	P<0.001	P<0.001	ns	Ta.392.2.S1_at	CA659319	Transcribed locus, strongly similar to NP_918285.1 B1156H12.22 [Oryza sativa (japonica cultivar-group)]	7.65827	7.64277	7.97034	9.61572	9.03706	9.60335	7.91468	8.08844	8.41418	10.1021	9.89497	10.0519	10.2146	10.2939	10.1714	9.81555	8.8441	9.00059		7.75713	9.41871	8.1391	10.0163	10.2266	9.22008	1.66158	1.87721	2.4695	1.46295	-0.5976	1.00655	7.94811	2.27851	1.27197	1.77232
P<0.001	P<0.001	P<0.001	P<0.01	ns	TaAffx.128621.1.S1_at	CK200510	Transcribed locus	8.02647	8.2218	8.74053	9.47048	9.48347	9.78233	7.54506	7.58113	8.06333	9.10532	8.9508	9.46543	10.5117	10.9992	10.4906	10.1721	9.52521	9.65143		8.3296	9.57876	7.72984	9.17385	10.6672	9.78292	1.24916	1.44401	2.33758	1.45333	0.404908	0.88426	8.02972	2.63747	1.75321	1.77096
P<0.01	P<0.001	P<0.001	P<0.001	ns	Ta.6099.1.S1_at	CA667895	Transcribed locus, weakly similar to XP_367336.1 nt-13-49 pfam 2-nitropropane dioxygenase domain hypothetical protein MG07261.4 [Magnaporthe grisea 70-15]	7.99894	7.81938	7.27146	9.59231	9.27102	9.53929	7.37609	7.29453	7.50695	8.93172	8.7172	8.80598	9.87961	10.5255	10.1085	9.29759	8.57121	8.53825		7.69659	9.46754	7.39252	8.8183	10.1712	8.80235	1.77094	1.42578	2.47458	1.10576	0.649238	1.36883	7.54456	2.62662	1.25779	1.77028
P<0.01	P<0.001	P<0.001	P<0.001	ns	Ta.13701.1.S1_at	BQ280458	Transcribed locus, weakly similar to NP_922209.1 putative hypersensitivity-related (hsr)protein [Oryza sativa (japonica cultivar-group)]	5.88187	5.86222	5.85769	7.24502	7.62294	7.72107	5.48094	5.52399	6.09878	7.37484	7.30732	7.37519	7.91893	8.46756	8.18684	7.8862	6.60797	6.90212		5.86726	7.52968	5.70123	7.35245	8.19111	7.1321	1.66242	1.65122	2.32385	1.26484	0.177228	1.05901	5.78425	2.40686	1.34785	1.76709
P<0.01	P<0.001	P<0.001	P<0.001	ns	TaAffx.10772.1.A1_at	CK213044	Transcribed locus	6.73105	6.66674	7.11777	8.17124	8.48489	8.54375	6.51754	6.28723	7.29862	8.42481	8.24056	8.62321	8.98561	9.25736	8.81353	8.63607	7.90099	8.331		6.83852	8.39996	6.70113	8.42953	9.01883	8.28935	1.56144	1.7284	2.18031	1.45083	-0.0295727	0.72948	6.76983	2.24901	1.51953	1.76459
P<0.01	P<0.001	P<0.001	P<0.01	ns	Ta.15067.1.S1_at	CD876309	Transcribed locus, weakly similar to XP_463927.1 putative EF-hand Ca2+-binding protein CCD1 [Oryza sativa (japonica cultivar-group)]	7.28064	7.68893	7.96635	8.83408	9.03796	9.64876	7.86089	7.66523	8.18757	9.55531	9.55062	9.88194	10.1956	10.4335	10.1183	9.56229	8.71136	8.83898		7.64531	9.1736	7.90456	9.66262	10.2491	9.03754	1.52829	1.75806	2.60382	1.39223	-0.489023	1.21159	7.77493	2.4742	1.26261	1.75579
P<0.01	P<0.001	P<0.001	P<0.001	ns	Ta.15067.1.S1_x_at	CD876309	Transcribed locus, weakly similar to XP_463927.1 putative EF-hand Ca2+-binding protein CCD1 [Oryza sativa (japonica cultivar-group)]	7.10124	7.73364	7.80852	8.82704	9.01156	9.5231	7.79301	7.61017	8.15067	9.4343	9.44659	9.81506	10.0826	10.4156	10.0456	9.40112	8.65419	8.75094		7.5478	9.12057	7.85128	9.56532	10.1813	8.93542	1.57277	1.71404	2.63347	1.38762	-0.444752	1.24585	7.69954	2.48172	1.23588	1.7511
P<0.001	P<0.001	P<0.01	P<0.01	ns	Ta.24654.1.S1_at	CA605778	Transcribed locus	8.09895	9.54592	8.95784	10.7854	9.83651	10.5015	9.44415	9.61641	10.0689	11.32	11.2103	11.0938	11.7065	11.5394	11.4122	11.4449	10.8746	10.7109		8.86757	10.3745	9.70983	11.208	11.5527	11.0101	1.50691	1.49819	2.68515	2.14256	-0.833542	0.542587	9.2887	2.26402	1.72143	1.74764
P<0.01	P<0.001	P<0.001	P<0.001	ns	Ta.14221.1.S1_s_at	BQ838103	Transcribed locus, weakly similar to XP_470656.1 Hypothetical protein [Oryza sativa (japonica cultivar-group)]	7.45598	7.46049	8.08538	9.15148	9.19204	9.09121	7.334	7.27333	8.21668	9.50598	9.42431	9.36016	10.1025	10.0891	9.8879	9.34265	8.54747	8.85085		7.66728	9.14491	7.608	9.43015	10.0265	8.91366	1.47763	1.82215	2.35921	1.24637	-0.285244	1.11284	7.63764	2.38885	1.27601	1.74116
P<0.01	P<0.001	P<0.001	P<0.001	ns	Ta.21307.1.S1_x_at	CK199589	Transcribed locus	8.97304	9.21269	9.12207	10.7158	11.0974	11.2336	9.42568	9.796	10.7282	11.8339	11.8	11.5781	11.5389	11.6491	11.8272	11.0827	10.4492	10.509		9.1026	11.0156	9.9833	11.7373	11.6717	10.6803	1.91301	1.75401	2.56913	1.5777	-0.721701	0.991434	9.54295	2.12878	1.13735	1.73329
P<0.001	P<0.001	P<0.001	P<0.001	ns	TaAffx.22704.1.S1_at	CA746306	---	4.83682	4.49017	4.49972	6.68253	6.66279	6.43287	4.82717	4.56024	4.95043	6.42247	6.21641	6.37378	7.06365	6.51198	6.87741	6.02076	5.63092	5.6212		4.60891	6.59273	4.77928	6.33755	6.81768	5.75763	1.98382	1.55827	2.20877	1.14872	0.255175	1.06005	4.69409	2.12359	1.06353	1.6823
P<0.001	P<0.001	P<0.001	P<0.01	ns	Ta.8914.1.S1_at	BQ162624	Transcribed locus, weakly similar to XP_470532.1 Putative serine/threonine protein kinase [Oryza sativa (japonica cultivar-group)]	2.78256	2.90841	2.8448	3.80313	3.95776	4.33245	2.78503	3.11704	3.3735	4.30726	4.67604	4.60564	5.39811	5.6927	5.49503	5.15028	4.1571	4.21631		2.84526	4.03111	3.09186	4.52964	5.52861	4.5079	1.18585	1.43779	2.68336	1.66264	-0.498531	1.02072	2.96856	2.56006	1.53934	1.68076
P<0.001	P<0.001	P<0.001	P<0.001	ns	Ta.392.2.S1_x_at	CA659319	Transcribed locus, strongly similar to NP_918285.1 B1156H12.22 [Oryza sativa (japonica cultivar-group)]	7.80913	7.86375	8.1666	9.46142	9.39341	9.59774	8.1854	8.1284	8.54668	10.0732	9.93151	10.0704	10.3306	10.31	10.084	9.70893	8.98697	9.14982		7.94649	9.48419	8.28683	10.025	10.2415	9.28191	1.5377	1.73821	2.29503	1.33542	-0.540845	0.959617	8.11666	2.12486	1.16525	1.6415
P<0.01	P<0.001	P<0.001	P<0.01	ns	Ta.21166.1.S1_at	CD492089	Clone wr1.pk0099.b12:fis, full insert mRNA sequence	7.29164	7.98578	8.41231	9.11102	9.34877	9.45303	7.40709	7.85188	8.40648	9.66081	9.68837	9.44235	9.41395	9.74078	9.92521	9.6847	9.25253	9.66166		7.89657	9.30427	7.88848	9.59717	9.69331	9.53296	1.4077	1.70869	1.79674	1.63639	-0.292901	0.160351	7.89253	1.80079	1.64043	1.6394
P<0.01	P<0.001	P<0.001	P<0.001	ns	TaAffx.10874.1.S1_at	CA609878	Transcribed locus (Receptor protein kinase-like protein)	5.52933	5.57981	5.49651	7.43851	7.26842	7.43207	5.0944	5.29329	5.88912	6.84682	7.23929	6.63023	7.75332	7.17044	7.47402	6.94755	6.65601	6.57031		5.53522	7.37967	5.4256	6.90545	7.46593	6.72462	1.84445	1.47984	1.93071	1.18941	0.474222	0.741304	5.48041	1.98552	1.24421	1.63851
P<0.01	P<0.001	P<0.001	P<0.001	ns	TaAffx.28156.1.S1_at	CA664383	---	6.11688	5.86335	5.81159	7.76717	8.02279	7.79978	6.33013	6.39938	7.23984	8.2908	8.38525	7.90936	8.12055	8.40903	8.29738	7.89796	6.9625	7.22981		5.93061	7.86325	6.65645	8.19514	8.27566	7.36342	1.93264	1.53868	2.34505	1.43281	-0.33189	0.912235	6.29353	1.98213	1.06989	1.63084
P<0.01	P<0.001	P<0.01	P<0.001	ns	Ta.29951.1.S1_at	CD903633	Transcribed locus, moderately similar to NP_173828.1 pyruvate dehydrogenase E1 component alpha subunit, mitochondrial, putative [Arabidopsis thaliana]	4.91354	4.54349	5.10732	6.44259	6.0813	6.90607	4.93002	4.97317	5.45923	6.75638	6.60799	6.28405	7.37509	7.02566	6.96506	6.54463	5.77654	6.11268		4.85478	6.47665	5.12081	6.54947	7.12193	6.14462	1.62187	1.42867	2.26715	1.28984	-0.0728213	0.977318	4.98779	2.13414	1.15682	1.58538
P<0.01	P<0.001	P<0.001	P<0.01	ns	TaAffx.110751.1.S1_x_at	CA685090	Transcribed locus moderately similar to XP_463927.1 putative EF-hand Ca2+-binding protein CCD1 [Oryza sativa (japonica cultivar-group)]	7.64468	7.90215	8.31239	8.92514	8.91269	9.41506	7.74137	7.7866	8.35057	9.64651	9.66724	9.92722	10.135	10.1481	10.0455	9.5758	8.95446	8.98818		7.95307	9.0843	7.95951	9.74699	10.1095	9.17281	1.13122	1.78748	2.15644	1.21974	-0.662694	0.936702	7.95629	2.15322	1.21652	1.57211
P<0.01	P<0.001	P<0.001	P<0.01	ns	TaAffx.10772.1.A1_s_at	CK213044	Transcribed locus	6.50812	6.51579	6.62421	7.46388	7.71342	7.85348	6.22386	6.15991	6.64443	7.81588	7.72482	8.10384	8.12104	8.86103	8.58223	8.30714	7.46909	7.77456		6.54937	7.67692	6.34274	7.88151	8.52143	7.85026	1.12755	1.53878	1.97206	1.30089	-0.204587	0.67117	6.44605	2.07538	1.40421	1.53648
P<0.001	P<0.001	P<0.001	P<0.01	ns	Ta.9255.1.S1_at	CK208205	Transcribed locus, weakly similar to NP_523812.1 CG9952-PA [Drosophila melanogaster]	6.11059	5.99368	5.87518	7.23596	7.03202	7.29671	6.35626	6.3429	7.04999	8.04965	8.1701	7.92875	8.57886	8.50991	8.57065	8.05768	7.31145	7.15042		5.99315	7.18823	6.58305	8.0495	8.55314	7.50652	1.19508	1.46645	2.55999	1.51337	-0.861272	1.04662	6.2881	2.26504	1.21842	1.53625
P<0.001	P<0.001	P<0.001	P<0.001	ns	Ta.12565.3.S1_a_at	CA705730	Transcribed locus weakly similar to Q8H2A7 PFE18 protein	8.64561	8.70742	8.64298	9.8815	9.95183	10.0003	8.75781	8.66957	8.8475	10.3733	10.3427	10.2877	10.8093	10.7782	10.7156	10.2768	9.39983	9.57067		8.66533	9.94455	8.75829	10.3346	10.7677	9.74908	1.27921	1.5763	2.10235	1.08375	-0.390051	1.0186	8.71181	2.05587	1.03727	1.48716
P<0.01	P<0.001	P<0.01	P<0.001	ns	Ta.24150.1.S1_at	AY064481.1	Glutathione-S-transferase 19E50 Richards et al 1998	9.67722	9.03968	9.05509	10.7684	11.0423	10.6491	9.13352	8.60693	9.08346	10.1547	10.0679	10.1933	10.6613	11.339	11.0972	10.5142	9.91629	10.4501		9.25733	10.8199	8.9413	10.1386	11.0325	10.2935	1.5626	1.19732	1.77517	1.0362	0.681304	0.738969	9.09932	1.93318	1.19421	1.47183
P<0.01	P<0.001	P<0.001	P<0.001	ns	Ta.13785.1.S1_at	CK198324	Transcribed locus, weakly similar to XP_472006.1 OSJNBa0020I02.6 [Oryza sativa (japonica cultivar-group)]	9.95088	10.352	10.6827	11.4143	11.5962	11.6048	9.77987	10.0256	10.3041	11.5763	11.6933	11.482	11.8716	12.1277	12.1959	11.6902	11.1693	11.2702		10.3285	11.5384	10.0365	11.5839	12.0651	11.3766	1.20989	1.54737	1.73654	1.04802	-0.0454696	0.688519	10.1825	1.88255	1.19403	1.45846
P<0.01	P<0.001	P<0.001	P<0.01	ns	Ta.10549.1.A1_x_at	CA609877	Transcribed locus, alternative oxidase region nt149-316 moderately similar to XP_473757.1 OSJNBa0083N12.11 [Oryza sativa (japonica cultivar-group)]	5.60263	5.58436	5.75975	6.56697	7.10112	6.84741	5.10015	4.99974	5.45425	6.24696	6.4361	6.86713	7.15301	7.63679	7.39375	7.22077	6.51295	6.47017		5.64892	6.8385	5.18472	6.51673	7.39452	6.73463	1.18959	1.33202	1.7456	1.08571	0.32177	0.659887	5.41682	1.9777	1.31781	1.45428
P<0.001	P<0.001	P<0.001	P<0.001	P<0.05	Ta.392.1.S1_at	CK200130	Transcribed locus, strongly similar to NP_918285.1 B1156H12.22 [Oryza sativa (japonica cultivar-group)]	7.77434	7.79434	7.80358	9.16377	9.19692	9.27909	8.25032	8.25995	8.57296	9.81811	9.66033	9.84239	10.0005	10.0673	9.76882	9.43564	8.85547	9.04259		7.79075	9.21326	8.36108	9.77361	9.94551	9.11123	1.42251	1.41253	2.15476	1.32048	-0.560347	0.834279	8.07591	1.8696	1.03532	1.43499
P<0.001	P<0.001	P<0.001	P<0.001	ns	Ta.392.3.A1_s_at	CK164089	Transcribed locus, strongly similar to NP_918285.1 B1156H12.22 [Oryza sativa (japonica cultivar-group)]	8.27376	8.31607	8.67352	9.70041	9.61511	9.73059	8.58422	8.81091	9.11138	10.3238	10.2154	10.1922	10.4555	10.4938	10.3963	10.1366	9.51296	9.73334		8.42112	9.68204	8.8355	10.2438	10.4485	9.79431	1.26092	1.4083	2.02742	1.3732	-0.561763	0.65422	8.62831	1.82022	1.166	1.41386
P<0.001	P<0.001	P<0.01	P<0.01	ns	Ta.4674.1.S1_s_at	BJ269896	Transcribed locus	5.35007	5.66955	5.60417	6.61505	6.63763	6.57168	5.8679	5.66778	6.46559	7.19368	7.13843	7.37774	7.79471	7.92153	7.94407	7.58904	6.59631	6.72198		5.54126	6.60812	6.00043	7.23662	7.88677	6.96911	1.06685	1.23619	2.3455	1.42784	-0.628499	0.917662	5.77084	2.11592	1.19826	1.40431
P<0.001	P<0.001	P<0.001	P<0.001	ns	Ta.392.1.S1_x_at	CK200130	Transcribed locus, strongly similar to NP_918285.1 B1156H12.22 [Oryza sativa (japonica cultivar-group)]	8.00674	7.94624	8.08344	9.41775	9.29876	9.53189	8.20093	8.59891	8.85349	9.95759	9.88952	9.91256	10.1226	10.1189	9.96584	9.7387	8.93717	9.25713		8.01214	9.41613	8.55111	9.91989	10.0691	9.311	1.40399	1.36878	2.05698	1.29886	-0.503758	0.758119	8.28163	1.78749	1.02937	1.39741
P<0.001	P<0.001	P<0.001	P<0.01	ns	Ta.4199.2.S1_at	CA601651	Transcribed locus, moderately similar to NP_187685.1 glycosyl hydrolase family protein 51 [Arabidopsis thaliana]	4.99948	5.35153	5.77209	6.51781	6.30407	6.63274	5.57054	5.87488	6.18891	7.22732	7.1113	7.12927	7.43615	7.75282	7.50667	7.06416	6.56632	6.57579		5.37437	6.48488	5.87811	7.15596	7.56521	6.73542	1.11051	1.27785	2.19085	1.36106	-0.671088	0.829788	5.62624	1.93897	1.10918	1.35913
P<0.001	P<0.001	P<0.001	P<0.001	ns	Ta.28879.1.S1_at	BJ306387	Transcribed locus, weakly similar to XP_473840.1 OSJNBa0085I10.2 [Oryza sativa (japonica cultivar-group)]	6.2692	6.61103	6.49521	7.43901	7.55614	7.68033	6.38104	6.65249	7.01412	8.00244	8.05513	8.00081	8.37522	8.3524	8.23827	7.95706	7.33698	7.44655		6.45848	7.55849	6.68255	8.01946	8.32196	7.58019	1.10001	1.33691	1.86348	1.12171	-0.460969	0.741771	6.57052	1.75145	1.00968	1.29951
P<0.001	P<0.001	P<0.001	P<0.001	ns	Ta.28879.2.S1_x_at	CA744010	Transcribed locus, weakly similar to XP_473840.1 OSJNBa0085I10.2 [Oryza sativa (japonica cultivar-group)]	6.30558	6.82625	6.631	7.5777	7.68725	7.84344	6.61404	6.64856	7.06351	8.0912	8.04535	8.09586	8.47175	8.41039	8.33701	8.10308	7.43267	7.53072		6.58761	7.7028	6.77537	8.07747	8.40638	7.68882	1.11519	1.3021	1.81877	1.10121	-0.374674	0.717559	6.68149	1.72489	1.00733	1.28738
P<0.001	P<0.001	P<0.001	P<0.01	ns	Ta.25514.1.S1_s_at	CA663409	Transcribed locus	8.95648	9.49118	9.4958	10.3437	10.1664	10.4984	9.24191	9.36879	9.85787	10.7481	10.7841	10.7318	10.8685	11.1484	10.9914	10.6872	10.2978	10.3478		9.31449	10.3362	9.48952	10.7546	11.0028	10.4443	1.02169	1.26512	1.68828	1.1298	-0.418463	0.558487	9.402	1.60077	1.04228	1.23246
P<0.001	P<0.001	P<0.001	P<0.001	ns	Ta.12879.1.S1_at	CD490901	Transcribed locus, moderately similar to XP_463452.1 P0010B10.2 [Oryza sativa (japonica cultivar-group)]	8.43084	7.88901	8.03142	6.85441	6.98448	6.58978	8.18935	8.23537	7.8631	6.20538	6.72978	6.50504	5.30752	5.17567	5.2897	6.7061	7.07606	7.02734		8.11709	6.80956	8.09594	6.48007	5.25763	6.9365	-1.30753	-1.61587	-2.85946	-1.18059	0.329491	-1.67887	8.10651	-2.84888	-1.17001	-1.73558
P<0.01	P<0.001	P<0.001	P<0.001	ns	Ta.7963.2.S1_x_at	CK215257	Transcribed locus, weakly similar to NP_911032.1 putative disease resistance response protein-related/ dirigent protein-related [Oryza sativa (japonica cultivar-group)]	6.99461	6.72169	6.67931	4.9431	4.69937	4.73003	6.09639	6.30761	5.76121	4.13433	3.87203	4.02142	4.14231	3.41035	3.56483	4.33725	5.62543	5.5132		6.79853	4.79083	6.05507	4.00926	3.70583	5.15863	-2.0077	-2.04581	-3.0927	-1.63991	0.781572	-1.4528	6.4268	-2.72097	-1.26817	-2.01066
P<0.001	P<0.001	P<0.001	P<0.001	ns	Ta.22968.1.S1_at	CA614519	Transcribed locus, moderately similar to NP_920908.1 putative lipid transfer protein [Oryza sativa (japonica cultivar-group)]	9.12685	8.4684	9.73503	7.03911	6.69074	6.62227	8.42637	8.62355	8.61819	5.25189	6.48506	5.54879	5.96696	5.37053	5.8854	6.18257	6.55166	7.49071		9.11009	6.78404	8.55604	5.76191	5.74096	6.74165	-2.32605	-2.79412	-3.36913	-2.36845	1.02213	-1.00069	8.83307	-3.0921	-2.09142	-2.57592
