# Supplementary material for: Identification of genes and pathways associated with aluminum stress and tolerance using transcriptome profiling of wheat near-isogenic lines
Source: BMC Genomics. 2008 Aug 27;9:400. doi: 10.1186/1471-2164-9-400 (PMC2551624; doi:10.1186/1471-2164-9-400)
Supplement: Additional file 2 — Microarray data of candidate tolerance-associated genes. The differential expression between Al-treated tolerant and sensitive lines (A 50 – B 5 and C-T 50 – C-S 5) was analyzed to identify genes that are significantly over-expressed two-fold or more in tolerant compared to sensitive lines (ANOVA p values > 0.001 in one pair AND p values > 0.01 in the other pair of wheat lines). Genes on this list that were not differentially expressed between Al-treated and the controls (non-treated) are classified as constitutively expressed. A = Atlas66; B = Bounty; C-T = Century-T; C-S = Century-S. Numbers associated with the cultivar's abbreviation (0, 5 or 50) represents the Al concentration in μM while the following letter indicates the biological replicate sample number (S1 to S3). A: Constitutively expressed candidate genes associated with Al tolerance. B: Up-regulated candidate genes associated with Al tolerance. [file 1471-2164-9-400-S2.xls]

## Sheet: Feuil1
Additional file 2: Microarray data of candidate tolerance-associated genes. The differential expression between Al-treated tolerant and sensitive lines (A 50 – B 5 and C-T 50 – C-S 5) was analyzed to identify genes that are significantly over-expressed two-fold or more in tolerant compared to sensitive lines (ANOVA p values >0.001 in one pair AND p values >0.01 in the other pair of wheat lines). …																												MEANS
A: Constitutive candidate tolerance associated genes
ANOVA A50 vs B5	ANOVA 106 50 vs 108 5	Probeset IDs	Annotation	Public ID	A 0 S1	A 0 S2	A 0 S3	A 50 S1	A 50 S2	A 50 S3	B 0 S1	B 0 S2	B 0 S3	B 5 S1	B 5 S2	B 5 S3	106 50 S1	106 50 S2	106 50 S3	108 5 S1	108 5 S2	108 5 S3		A 0	A 50	B 0	B 5	106 50	108 5	A 50 - A 0	B 5 - B 0	106 50 - A 0	108 5 - A 0	A 50 - B 5	106 50 - 108 5		Mean differential tolerance		Constitutive expression: No difference (less than 1) in Al up-regulation between Atlas and Bounty)
p < .001	p < .001	Ta.30659.1.S1_at	Almt1 mRNA for aluminum-activated malate transporter	AB081803.1	11.4345	11.5989	11.5637	11.4313	11.6979	11.4057	9.20332	8.70282	8.93837	8.11699	8.4091	8.53627	11.7318	11.6138	11.6116	9.80603	10.0039	10.0874		11.5324	11.5116	8.94817	8.35412	11.6524	9.96576	-0.0207511	-0.594049	0.120018	-1.56662	3.15751	1.68664	a	2.42207		0.573297		0.0496337
p < .01	p < .001	TaAffx.11437.1.S1_at	Weak similarity to ABC transporter related to IPR000413,Integrin_alpha.	CD916477	5.67198	4.50791	4.8539	5.30001	4.80176	5.01593	3.49754	3.76579	3.79732	3.30454	3.90026	3.75825	6.27899	5.55533	5.55689	4.24652	3.86042	3.70489		5.01126	5.03923	3.68688	3.65435	5.79707	3.93728	0.0279718	-0.0325325	0.785807	-1.07399	1.38489	1.85979	a	1.62234		0.0605044		0.406889
p < .01	p < .001	Ta.6595.1.S1_at	Weak similarity to pinin	CA680476	4.56723	4.02306	4.42466	4.62668	4.68829	5.24953	5.58416	5.81821	5.8298	6.0491	6.16447	6.18425	4.66099	4.53804	3.75969	5.88396	5.83672	5.73176		4.33832	4.85483	5.74406	6.13261	4.31957	5.81748	0.516513	0.388554	-0.0187454	1.47916	-1.27778	-1.4979	a	-1.38784		0.127959		0.248884
p < .001	p < .001	Ta.9190.2.S1_at	Putative Anaphase promoting complex subunit 10	BJ321280	5.51752	5.79531	5.99514	5.68199	5.0238	5.48055	7.49595	7.50717	7.45668	7.33748	7.23311	7.1677	5.80355	5.89401	5.71238	6.9319	7.27736	7.14469		5.76932	5.39545	7.4866	7.2461	5.80331	7.11799	-0.373875	-0.240503	0.0339919	1.34867	-1.85065	-1.31467	a	-1.58266		-0.133372		-0.169942
p < .001	p < .001	Ta.7249.1.S1_at	Unknown	CA713200	5.94808	5.52718	5.64683	5.72456	5.79265	5.45381	7.64253	7.52521	7.54411	7.7749	7.45176	7.66066	4.98163	4.76817	5.19488	7.36717	7.56088	7.58846		5.70736	5.65701	7.57062	7.62911	4.98156	7.5055	-0.0503556	0.0584886	-0.725803	1.79814	-1.9721	-2.52394	a	-2.24802		-0.108844		-0.388079
p < .001	p < .001	TaAffx.16664.1.A1_at	F-box containing domain (IPR001810) and F-Box associated domain (IPR006527); ubiquitination	CK205523	5.21219	5.18261	4.73892	4.79512	4.91703	4.73261	7.62813	7.876	7.63305	7.43768	7.20851	7.29808	4.87547	4.42129	4.57514	7.3399	7.48672	7.66396		5.04457	4.81492	7.71239	7.31476	4.62397	7.49686	-0.229653	-0.397638	-0.420607	2.45229	-2.49984	-2.87289	a	-2.68636		0.167985		-0.32513
B: Al-regulated candidate tolerance associated genes
Anova A 50 vs B5	Anova 106 50 vs 108 5	ProbesetIDs	Annotation	Public ID	A 0 S1	A 0 S2	A 0 S3	A 50 S1	A 50 S2	A 50 S3	B 0 S1	B 0 S2	B 0 S3	B 5 S1	B 5 S2	B 5 S3	106 50 S1	106 50 S2	106 50 S3	108 5 S1	108 5 S2	108 5 S3		A 0	A 50	B 0	B 5	106 50	108 5	A 50 - A 0	B 5 - B 0	106 50 - A0	108 5 - A0	A 50 - B 5	106 50 - 108 5	Mean differential tolerance		Mean expression in tolerant A50 and 105 50	Mean Induction/repression in tolerant cultivars
p < 0.01	p < 0.001	Ta.23271.1.S1_s_at	Unknown	CA680274	3.25961	2.72061	3.07376	8.32351	7.53035	7.98213	2.55323	2.58098	3.12266	5.80151	5.20001	5.65105	7.40872	7.48931	7.5339	5.4568	3.36836	3.21977		3.01799	7.94533	2.75229	5.55086	7.47731	4.01498	4.92734	2.79857	4.45932	0.996985	2.39447	3.46233	2.9284		7.71132	4.69333
p < .001	p < .01	Ta.8545.1.S1_at	Glutathione S-transferase	BQ162041	8.4355	7.85519	7.90568	9.73868	9.61052	9.46127	5.68826	4.90536	5.22913	6.38549	6.03008	5.98233	8.59223	9.12869	8.96928	7.80121	6.79311	7.48221		8.06546	9.60349	5.27425	6.13263	8.89673	7.35885	1.53803	0.858381	0.831274	-0.706612	3.47086	1.53789	2.50437		9.25011	1.18465
p < .01	p < .001	Ta.21314.1.S1_x_at	Similarity to disease resistance response protein	CA669694	4.18463	3.68796	4.15864	7.98504	8.43385	7.84749	3.49219	3.81875	3.52985	7.39669	6.76213	6.75747	7.67234	7.57349	7.70386	4.465	4.08076	3.48548		4.01041	8.0888	3.6136	6.9721	7.6499	4.01042	4.07839	3.3585	3.63949	7.71414e-06	1.1167	3.63948	2.37809		7.86935	3.85894
p < 0.001	p < 0.001	TaAffx.26343.1.S1_at	Unknown	CA689752	3.85046	3.90098	3.995	6.57475	6.55001	6.2099	4.14281	3.46156	3.95301	3.92274	4.08695	4.18835	5.71534	6.61225	6.652	4.33258	4.03636	3.94929		3.91548	6.44489	3.85246	4.06601	6.32653	4.10608	2.52941	0.213554	2.41105	0.190597	2.37887	2.22045	2.29966		6.38571	2.47023
p < 0.01	p < 0.001	Ta.8447.1.S1_a_at	Putative cytochrome P450 monooxygenase	CA669038	3.82549	2.8203	3.42529	6.41503	5.15505	5.28777	3.07831	2.79589	2.62271	4.26013	4.31167	3.70694	5.06775	5.30236	5.06333	2.48325	2.86071	2.64794		3.35703	5.61928	2.8323	4.09292	5.14448	2.66397	2.26226	1.26061	1.78746	-0.693059	1.52637	2.48052	2.00344		5.38188	2.02486
p < .001	p < .001	Ta.24632.1.S1_at	Pathogen response serine-type endopeptidase inhibitor activity	BE405372	6.93284	6.80725	7.05876	8.44629	9.2164	8.84743	5.11133	4.65645	5.24554	6.39167	6.75119	5.97254	9.72042	10.1397	9.77059	8.6566	8.23555	8.13351		6.93295	8.83671	5.00444	6.3718	9.8769	8.34189	1.90376	1.36736	2.94395	1.40894	2.46491	1.53501	1.99996		9.3568	2.42385
p < .001	p < .01	Ta.3118.1.S1_at	Glutathione S-transferase	BE515437	7.77965	7.22186	7.30018	8.70985	8.52619	8.90997	6.55381	6.22323	5.74054	6.83868	6.87367	6.9206	9.97761	10.6547	10.2298	9.30801	8.37685	8.55007		7.4339	8.71534	6.17253	6.87765	10.2874	8.74498	1.28144	0.705125	2.85349	1.31108	1.83769	1.54241	1.69005		9.50136	2.06746
p < .001	p < .01	TaAffx.86317.1.S1_at	Yippee-like protein (putative zinc finger) IPR004910; role in cell division	CA611222	3.63546	4.6352	4.59619	5.31711	5.00982	5.07151	3.3193	2.87899	2.99054	3.31972	3.14896	3.28882	6.45249	6.43113	5.91193	5.22675	4.581	4.60464		4.28895	5.13281	3.06294	3.2525	6.26518	4.80413	0.843862	0.189555	1.97623	0.515177	1.88031	1.46105	1.67068		5.699	1.41005
p < .001	p < .001	Ta.24632.1.S1_x_at	Pathogen response serine-type endopeptidase inhibitor activity	BE405372	8.10419	7.89331	8.13108	9.51065	9.93814	9.85791	6.40985	5.90258	6.21628	8.02178	8.26738	7.65335	10.5977	11.1353	10.8603	9.74435	9.27903	9.11118		8.04286	9.7689	6.17624	7.98084	10.8645	9.37819	1.72604	1.8046	2.82159	1.33532	1.78806	1.48627	1.63717		10.3167	2.27382
p < 0.001	p < 0.01	Ta.10326.1.S1_at	Unknown	BJ244180	3.02868	3.31942	3.13308	4.87062	5.15569	5.49828	2.97691	2.80963	3.3244	3.36417	3.3244	3.43985	4.72119	5.56621	4.33898	3.65165	3.10095	3.4779		3.16039	5.17487	3.03698	3.37614	4.87546	3.41017	2.01448	0.339159	1.71507	0.249775	1.79873	1.46529	1.63201		5.02516	1.86477
p < .01	p < .001	Ta.14224.1.S1_at	Weak similarity to Protamine 1B or Zinc Knuckle domain	CK214385	7.74347	7.10024	7.60551	9.06677	9.86297	9.26368	6.40339	6.26134	6.37585	7.83086	7.92616	8.15681	9.06036	9.24777	9.02008	7.92711	6.75515	7.17629		7.48307	9.39781	6.34686	7.97128	9.1094	7.28618	1.91473	1.62442	1.62633	-0.19689	1.42653	1.82322	1.62487		9.2536	1.77053
p < .01	p < .001	Ta.28890.1.A1_s_at	Fructose-1,6-bisphosphatase isozyme 2 (F1,6-BP)	CA686703	7.63836	7.94254	7.68599	8.71202	9.40432	8.86061	6.62675	5.97891	6.30847	7.69665	7.71909	7.61416	9.31241	9.17438	8.86946	7.92398	7.28762	6.85265		7.75563	8.99232	6.30471	7.67663	9.11875	7.35475	1.23668	1.37192	1.36312	-0.400885	1.31568	1.764	1.53984		9.05553	1.2999
p < .001	p < .001	Ta.24632.1.S1_a_at	Pathogen response serine-type endopeptidase inhibitor activity	BE405372	9.15628	9.16269	9.42186	10.5963	10.9678	11.0253	7.87429	7.20611	7.64725	9.41501	9.62091	8.99293	11.7864	12.5288	12.1512	11.0445	10.5071	10.3981		9.24694	10.8632	7.57588	9.34295	12.1555	10.6499	1.61622	1.76707	2.90852	1.40294	1.52022	1.50558	1.5129		11.5093	2.26237
p < 0.01	p < 0.001	Ta.13302.1.S1_at	Unknown	BQ801428	3.52177	3.84233	3.64073	5.39508	5.96273	5.57249	3.89541	3.66081	4.26891	4.44384	4.52329	4.75348	5.60513	5.95556	5.61462	4.64797	3.97344	3.88733		3.66828	5.64343	3.94171	4.57354	5.7251	4.16958	1.97515	0.631828	2.05683	0.501302	1.06989	1.55552	1.31271		5.68427	2.01599
p < .001	p < .001	Ta.23097.1.S1_x_at	Weak similarity to Adhesive/proline-rich-like protein	CA699090	3.77407	3.55656	3.78743	4.26715	4.80097	4.35234	3.17325	2.76065	3.28112	3.25608	3.3679	3.11172	5.79265	5.4769	5.46269	4.30387	4.23627	4.23436		3.70602	4.47348	3.07167	3.24523	5.57742	4.25816	0.767464	0.173558	1.8714	0.552144	1.22825	1.31925	1.27375		5.02545	1.31943
p < .001	p < .001	Ta.29761.1.A1_at	Similar to At2g31940	AJ609795	6.07532	5.73387	5.88465	7.98922	8.20422	8.02244	5.45341	5.47069	5.57389	6.89828	6.89049	7.01924	7.98082	8.26012	7.64052	7.09064	6.34016	6.39605		5.89795	8.07196	5.49933	6.936	7.96049	6.60895	2.17401	1.43667	2.06254	0.711002	1.13595	1.35154	1.24375		8.01622	2.11827
p < .01	p < .001	Ta.4084.1.S1_at	Putative cellulose synthase-like protein OsCslE1 (cell wall metabolism)	BJ264002	7.59664	6.85162	6.92049	8.41304	8.40263	8.38198	6.70632	6.2421	6.36708	7.46955	7.36267	6.98549	8.23592	8.95688	8.51504	7.35583	7.03875	7.28539		7.12292	8.39922	6.4385	7.27257	8.56928	7.22666	1.2763	0.834068	1.44636	0.10374	1.12665	1.34262	1.23464		8.48425	1.36133
p < 0.001	p < 0.01	TaAffx.12876.1.S1_at	Putative C2H2 type zinc finger transcription factor	BJ220837	2.88948	2.78862	3.50563	4.82769	5.02491	4.92728	2.93208	2.91588	3.29017	3.59985	3.72011	4.07827	4.26388	4.25725	4.45066	3.36169	3.07227	3.50263		3.06124	4.92663	3.04604	3.79941	4.32393	3.31219	1.86539	0.753366	1.26269	0.250955	1.12722	1.01174	1.06948		4.62528	1.56404
p < .01	p < .001	Ta.7883.1.S1_x_at	Putative disease resistance response protein-related	CK212322	5.54058	6.01931	5.68984	4.58966	5.20138	3.95662	6.06711	6.26089	6.90948	6.3511	6.30511	6.05024	3.58789	3.21181	3.47692	5.50529	6.21306	5.75953		5.74991	4.58255	6.41249	6.23548	3.42554	5.82596	-1.16736	-0.177011	-2.32437	0.0760488	-1.65293	-2.40042	-2.02668		4.00405	-1.74587
